# Supplementary material for: Genetics of range expansion and admixture of Aedes aegypti populations in California
Source: BMC Genomics. 2025 Dec 19;26:1135. doi: 10.1186/s12864-025-12443-7 (PMC12752053; doi:10.1186/s12864-025-12443-7)
Supplement: Supplementary file 7 — Supplementary Table 1. [file 12864_2025_12443_MOESM7_ESM.xlsx]

## Sheet: Sheet1
Supplementary Table 1. Metadata
Sample_ID	Location	State	Country	Collection_Year	Latitude	Longitude	num raw reads	WG cov mean	reference	bioproject	biosample
2020SAC006	Sacramento	CA	USA	2020	38.5888	-121.378	115795468	9.9373	this study	PRJNA385349	SRR34712865
2020SAC023	Sacramento	CA	USA	2020	38.5915	-121.38	126046226	11.1341	this study	PRJNA385349	SRR34712864
2020SAC037	Sacramento	CA	USA	2020	38.5899	-121.369	128944517	11.4585	this study	PRJNA385349	SRR34712853
2020SAC048	Sacramento	CA	USA	2020	38.5831	-121.369	131647700	11.7352	this study	PRJNA385349	SRR34712842
2020SAC059	Sacramento	CA	USA	2020	38.5888	-121.367	106498101	9.4177	this study	PRJNA385349	SRR34712831
2020SAC066	Sacramento	CA	USA	2020	38.5904	-121.372	123968122	10.7669	this study	PRJNA385349	SRR34712821
2020WINT001	Winters	CA	USA	2020	38.529	-121.977	131428483	11.4512	this study	PRJNA385349	SRR34712820
2020WINT004	Winters	CA	USA	2020	38.5303	-121.976	153095448	13.1705	this study	PRJNA385349	SRR34712819
2020WINT005	Winters	CA	USA	2020	38.5289	-121.976	108425811	9.5637	this study	PRJNA385349	SRR34712818
2020WINT030	Winters	CA	USA	2020	38.5307	-121.974	111816962	9.5222	this study	PRJNA385349	SRR34712817
2020WINT038	Winters	CA	USA	2020	38.53	-121.973	115936142	9.8029	this study	PRJNA385349	SRR34712863
2020WINT043	Winters	CA	USA	2020	38.5313	-121.98	111480603	9.4206	this study	PRJNA385349	SRR34712862
Ae13CLOV028	Clovis	CA	USA	2013	36.8253	-119.703	101880672	9.1768	Lee et al., 2019	PRJNA385349	SRX3739147
Ae13CLOV030	Clovis	CA	USA	2013	36.8253	-119.703	107571769	9.5527	Lee et al., 2019	PRJNA385349	SRX3739148
Ae13CLOV032	Clovis	CA	USA	2013	36.8253	-119.703	98922199	9.1156	Lee et al., 2019	PRJNA385349	SRX3739153
Ae13CLOV037	Clovis	CA	USA	2013	36.8253	-119.703	94614830	8.4339	Lee et al., 2019	PRJNA725510	SRX10687985
Ae13CLOV038	Clovis	CA	USA	2013	36.8253	-119.703	92736891	8.3109	Lee et al., 2019	PRJNA725510	SRX10687986
Ae13CLOV039	Clovis	CA	USA	2013	36.8253	-119.703	102726096	9.0548	Lee et al., 2019	PRJNA725510	SRX10687987
Ae13CLOV040	Clovis	CA	USA	2013	36.8253	-119.703	119553993	10.3163	Lee et al., 2019	PRJNA725510	SRX10687988
Ae13CLOV041	Clovis	CA	USA	2013	36.8253	-119.703	104564311	9.1476	Lee et al., 2019	PRJNA725510	SRX10687989
Ae13CLOV042	Clovis	CA	USA	2013	36.8253	-119.703	107421472	9.6022	Lee et al., 2019	PRJNA725510	SRX10687990
Ae13CLOV043	Clovis	CA	USA	2013	36.8253	-119.703	117728993	11.0841	Lee et al., 2019	PRJNA607233	SRX7738741
Ae14EXET135	Exeter	CA	USA	2014	36.2942	-119.143	126547689	11.4436	Lee et al., 2019	PRJNA385349	SRX3739164
Ae14EXET165	Exeter	CA	USA	2014	36.2942	-119.143	107654067	9.6989	Lee et al., 2019	PRJNA385349	SRX3739149
Ae14EXET174	Exeter	CA	USA	2014	36.2942	-119.143	279581677	24.6968	Lee et al., 2019	PRJNA607233	SRX7738756
Ae14SAMC001	San Mateo	CA	USA	2014	37.44	-122.36	107886934	9.7863	Lee et al., 2019	PRJNA385349	SRX3739169
Ae15FRES008.05	Fresno	CA	USA	2015	36.75	-119.65	97580781	8.8067	Lee et al., 2019	PRJNA385349	SRX3739146
Ae15FRES017	Fresno	CA	USA	2015	36.75	-119.65	105520397	9.4376	Lee et al., 2019	PRJNA385349	SRX3739172
Ae15GARG021	Garden Grove	CA	USA	2015	33.7789	-116.04	226591484	20.75	Lee et al., 2019	PRJNA385349	SRX3739159
Ae15GARG026	Garden Grove	CA	USA	2015	33.7789	-116.04	112418218	10.3653	Lee et al., 2019	PRJNA385349	SRX3739160
Ae15IMPE002	Brawley	CA	USA	2016	32.9789	-115.53	97966878	8.9311	Lee et al., 2019	PRJNA385349	SRX3739158
Ae15KER005	Arvin	CA	USA	2015	35.2018	-118.833	96046725	8.7862	Lee et al., 2019	PRJNA607233	SRX7738757
Ae15MADE001	Madera	CA	USA	2015	36.9614	-120.061	126049397	11.322	Lee et al., 2019	PRJNA385349	SRX3739171
Ae15MADE015	Madera	CA	USA	2015	36.9614	-120.061	102961586	9.1965	Lee et al., 2019	PRJNA385349	SRX3739170
Ae15MISV029	Mission Viejo	CA	USA	2015	33.6128	-117.656	147028171	13.3196	Lee et al., 2019	PRJNA385349	SRX3739161
Ae15MISV036	Mission Viejo	CA	USA	2015	33.6128	-117.656	111305406	10.297	Lee et al., 2019	PRJNA385349	SRX3739162
Ae15SAMC001	San Mateo	CA	USA	2015	37.44	-122.36	197814038	11.9174	Lee et al., 2019	PRJNA385349	SRX3739168
Ae15SAMC004	San Mateo	CA	USA	2015	37.44	-122.36	104721488	9.3262	Lee et al., 2019	PRJNA385349	SRX3739167
Ae15SAND001	San Diego	CA	USA	2015	33.02	-116.77	107649552	10.0787	Lee et al., 2019	PRJNA385349	SRX3739155
Ae15SAND002	San Diego	CA	USA	2015	33.02	-116.77	138247704	12.7712	Lee et al., 2019	PRJNA385349	SRX3739156
Ae15SAND015	San Diego	CA	USA	2015	33.02	-116.77	97826127	8.8003	Lee et al., 2019	PRJNA385349	SRX3739157
Ae15SANG073	Sanger	CA	USA	2015	36.7224	-119.506	108492790	9.5646	Lee et al., 2019	PRJNA385349	SRX3739150
Ae16CLOV002	Clovis	CA	USA	2016	36.8253	-119.703	183204460	16.6701	Lee et al., 2019	PRJNA385349	SRX3739154
Ae16CLOV003	Clovis	CA	USA	2016	36.8253	-119.703	105758312	9.76	Lee et al., 2019	PRJNA385349	SRX3739151
Ae16CLOV007	Clovis	CA	USA	2016	36.8253	-119.703	223130840	20.1524	Lee et al., 2019	PRJNA385349	SRX3739152
Ae16CLOV008	Clovis	CA	USA	2016	36.8253	-119.703	99155870	8.8265	Lee et al., 2019	PRJNA385349	SRX3739145
Ae16QUAI16.42	Clovis	CA	USA	2016	36.8253	-119.703	191881776	16.0448	Lee et al., 2019	PRJNA607233	SRX20274372
Ae16QUAI16.44	Clovis	CA	USA	2016	36.8253	-119.703	97394756	8.6918	Lee et al., 2019	PRJNA607233	SRX20274372
Ae16WEV016	Montclair	CA	USA	2016	34.0775	-117.69	150807317	13.3116	Lee et al., 2019	PRJNA607233	SRX7738766
Ae17COA005	Cathedral City	CA	USA	2017	33.7805	-116.467	107882628	9.7502	Lee et al., 2019	PRJNA607233	SRX7738810
Ae17COA019	Cathedral City	CA	USA	2017	33.7805	-116.467	108211561	9.7716	Lee et al., 2019	PRJNA607233	SRX7738811
Ae17COA026	Palm Desert	CA	USA	2017	33.7222	-116.375	104807320	9.2454	Lee et al., 2019	PRJNA607233	SRX7738812
Ae17CON022	Kingsburg	CA	USA	2017	36.5138	-119.554	98542840	9.1093	Lee et al., 2019	PRJNA607233	SRX7738736
Ae17CON033	Kingsburg	CA	USA	2017	36.5138	-119.554	97335091	8.959	Lee et al., 2019	PRJNA607233	SRX7738737
Ae17CON035	Reedley	CA	USA	2017	36.5963	-119.45	113206371	10.3243	Lee et al., 2019	PRJNA607233	SRX7738732
Ae17CON038	Reedley	CA	USA	2017	36.5963	-119.45	124572951	11.5153	Lee et al., 2019	PRJNA607233	SRX7738733
Ae17CON056	Kingsburg	CA	USA	2017	36.5138	-119.554	116360322	10.539	Lee et al., 2019	PRJNA607233	SRX7738738
Ae17CON058	Sanger	CA	USA	2017	36.7224	-119.506	109470148	9.7491	Lee et al., 2019	PRJNA607233	SRX7738785
Ae17CON069	Fowler	CA	USA	2017	36.6305	-119.679	135679156	12.1594	Lee et al., 2019	PRJNA607233	SRX7738807
Ae17CON074	Laton	CA	USA	2017	36.4333	-119.687	109071861	10.0292	Lee et al., 2019	PRJNA607233	SRX7738739
Ae17CON075	Sanger	CA	USA	2017	36.7224	-119.506	100056574	8.7486	Lee et al., 2019	PRJNA607233	SRX7738796
Ae17CON093	Selma	CA	USA	2017	36.5708	-119.612	232109515	21.3788	Lee et al., 2019	PRJNA607233	SRX7738734
Ae17CON094	Selma	CA	USA	2017	36.5708	-119.612	176657311	16.3609	Lee et al., 2019	PRJNA607233	SRX7738735
Ae17CON097	Fowler	CA	USA	2017	36.6305	-119.679	110997953	9.8128	Lee et al., 2019	PRJNA607233	SRX7738818
Ae17CON112	Fowler	CA	USA	2017	36.6305	-119.679	101229075	9.3465	Lee et al., 2019	PRJNA607233	SRX7738727
Ae17CON114	Laton	CA	USA	2017	36.4333	-119.687	93040706	8.54	Lee et al., 2019	PRJNA607233	SRX7738740
Ae17CON124	Laton	CA	USA	2017	36.4333	-119.687	94234034	8.5325	Lee et al., 2019	PRJNA607233	SRX7738742
Ae17FRE005	Kerman	CA	USA	2017	36.7236	-120.06	132064752	12.2299	Lee et al., 2019	PRJNA607233	SRX7738752
Ae17FRE006	Kerman	CA	USA	2017	36.7236	-120.06	127110893	11.2945	Lee et al., 2019	PRJNA607233	SRX7738763
Ae17FRE011	Fresno	CA	USA	2017	36.75	-119.65	278195878	24.2012	Lee et al., 2019	PRJNA607233	SRX7738726
Ae17FRE018	Kerman	CA	USA	2017	36.7236	-120.06	126415120	11.0702	Lee et al., 2019	PRJNA607233	SRX7738774
Ae17GLA001	Whittier	CA	USA	2017	33.9792	-118.033	130310466	11.4303	Lee et al., 2019	PRJNA607233	SRX7738776
Ae17GLA002	ELA	CA	USA	2017	34.0224	-118.167	114295114	9.8559	Lee et al., 2019	PRJNA607233	SRX7738769
Ae17GLA003	Downey	CA	USA	2017	33.9401	-118.133	97520386	8.9712	Lee et al., 2019	PRJNA607233	SRX7738779
Ae17GLA005	Hacienda Heights	CA	USA	2017	33.9931	-117.969	93124308	8.6273	Lee et al., 2019	PRJNA607233	SRX7738775
Ae17GLA006	ELA	CA	USA	2017	34.0224	-118.167	94868578	8.8606	Lee et al., 2019	PRJNA607233	SRX7738770
Ae17GLA008	Downey	CA	USA	2017	33.9401	-118.133	96791608	9.0366	Lee et al., 2019	PRJNA607233	SRX7738780
Ae17GLA010	Downey	CA	USA	2017	33.9401	-118.133	114502120	10.5127	Lee et al., 2019	PRJNA607233	SRX7738781
Ae17GLA013	Whittier	CA	USA	2017	33.9792	-118.033	130096249	11.5695	Lee et al., 2019	PRJNA607233	SRX7738777
Ae17GLA016	Whittier	CA	USA	2017	33.9792	-118.033	94076955	8.5803	Lee et al., 2019	PRJNA607233	SRX7738778
Ae17GLA017	ELA	CA	USA	2017	34.0224	-118.167	97698852	9.058	Lee et al., 2019	PRJNA607233	SRX7738771
Ae17IMP001	El Centro	CA	USA	2017	32.792	-115.563	95059066	8.4896	Lee et al., 2019	PRJNA607233	SRX7738815
Ae17IMP005	Calexico	CA	USA	2017	32.6789	-115.499	116157573	10.4393	Lee et al., 2019	PRJNA607233	SRX7738819
Ae17IMP009	Brawley	CA	USA	2017	32.9789	-115.53	261138408	22.7745	Lee et al., 2019	PRJNA607233	SRX7738813
Ae17IMP013	El Centro	CA	USA	2017	32.792	-115.563	114460069	10.2256	Lee et al., 2019	PRJNA607233	SRX7738816
Ae17IMP017	Calexico	CA	USA	2017	32.6789	-115.499	154281820	14.1562	Lee et al., 2019	PRJNA607233	SRX7738820
Ae17IMP021	Calexico	CA	USA	2017	32.6789	-115.499	108631264	9.953	Lee et al., 2019	PRJNA607233	SRX7738821
Ae17IMP045	El Centro	CA	USA	2017	32.792	-115.563	117493874	10.88	Lee et al., 2019	PRJNA607233	SRX7738817
Ae17IMP051	Calipatria	CA	USA	2017	33.1256	-115.514	102368648	9.1873	Lee et al., 2019	PRJNA607233	SRX7738814
Ae17KER001	Arvin	CA	USA	2017	35.2018	-118.833	89762088	8.4291	Lee et al., 2019	PRJNA607233	SRX7738758
Ae17KIN068	Lenmoore	CA	USA	2017	36.3008	-119.783	102487041	9.409	Lee et al., 2019	PRJNA607233	SRX7738749
Ae17KIN071	Hanford	CA	USA	2017	36.3275	-119.646	109496803	9.5178	Lee et al., 2019	PRJNA607233	SRX7738743
Ae17KIN072	Hanford	CA	USA	2017	36.3275	-119.646	103536461	9.5981	Lee et al., 2019	PRJNA607233	SRX7738744
Ae17KIN077	Lenmoore	CA	USA	2017	36.3008	-119.783	100994769	9.0319	Lee et al., 2019	PRJNA607233	SRX7738750
Ae17KIN089	Corcoran	CA	USA	2017	36.098	-119.56	206326426	18.0796	Lee et al., 2019	PRJNA607233	SRX7738754
Ae17KIN091	Corcoran	CA	USA	2017	36.098	-119.56	101280810	9.3311	Lee et al., 2019	PRJNA607233	SRX7738755
Ae17KIN092	Hanford	CA	USA	2017	36.3275	-119.646	96517352	8.6602	Lee et al., 2019	PRJNA607233	SRX7738745
Ae17KIN096	Lenmoore	CA	USA	2017	36.3008	-119.783	117959570	10.853	Lee et al., 2019	PRJNA607233	SRX7738751
Ae17MAD035	Madera	CA	USA	2017	36.9614	-120.061	104651908	8.8892	Lee et al., 2019	PRJNA607233	SRX7738725
Ae17NOR001	Riverside	CA	USA	2017	33.9533	-117.396	108708815	9.7479	Lee et al., 2019	PRJNA607233	SRX7738789
Ae17NOR005	Riverside	CA	USA	2017	33.9533	-117.396	121956738	10.2019	Lee et al., 2019	PRJNA607233	SRX7738790
Ae17NOR007	Riverside	CA	USA	2017	33.9533	-117.396	117671424	10.0267	Lee et al., 2019	PRJNA607233	SRX7738791
Ae17NOR008	Riverside	CA	USA	2017	33.9533	-117.396	109312207	9.2387	Lee et al., 2019	PRJNA607233	SRX7738792
Ae17ORA016	Santa Ana	CA	USA	2017	33.7455	-117.868	103712785	9.6202	Lee et al., 2019	PRJNA607233	SRX7738804
Ae17ORA037	Orange	CA	USA	2017	33.7879	-117.853	112083448	10.4116	Lee et al., 2019	PRJNA607233	SRX7738799
Ae17ORA056	Brea	CA	USA	2017	33.9165	-117.9	97348021	9.0633	Lee et al., 2019	PRJNA607233	SRX7738782
Ae17ORA058	Santa Ana	CA	USA	2017	33.7455	-117.868	99196929	9.1953	Lee et al., 2019	PRJNA607233	SRX7738805
Ae17ORA063	La Habra	CA	USA	2017	33.9319	-117.946	105325639	9.8658	Lee et al., 2019	PRJNA607233	SRX7738786
Ae17ORA090	Santa Ana	CA	USA	2017	33.7455	-117.868	122273847	10.6634	Lee et al., 2019	PRJNA607233	SRX7738806
Ae17ORA093	La Habra	CA	USA	2017	33.9319	-117.946	94214752	8.5421	Lee et al., 2019	PRJNA607233	SRX7738787
Ae17ORA112	Garden Grove	CA	USA	2017	33.7789	-116.04	93323273	8.5012	Lee et al., 2019	PRJNA607233	SRX7738802
Ae17ORA115	Orange	CA	USA	2017	33.7879	-117.853	99828523	9.2221	Lee et al., 2019	PRJNA607233	SRX7738787
Ae17ORA121	Brea	CA	USA	2017	33.9165	-117.9	99243807	8.7477	Lee et al., 2019	PRJNA607233	SRX7738783
Ae17ORA129	La Palma	CA	USA	2017	33.8463	-118.046	100034818	9.2607	Lee et al., 2019	PRJNA607233	SRX7738793
Ae17ORA131	La Habra	CA	USA	2017	33.9319	-117.946	92568455	8.5222	Lee et al., 2019	PRJNA607233	SRX7738788
Ae17ORA137	Stanton	CA	USA	2017	33.8029	-117.993	106673859	8.8609	Lee et al., 2019	PRJNA607233	SRX7738794
Ae17ORA146	Brea	CA	USA	2017	33.9165	-117.9	112579867	10.5138	Lee et al., 2019	PRJNA607233	SRX7738784
Ae17ORA148	Orange	CA	USA	2017	33.7879	-117.853	102931795	9.6666	Lee et al., 2019	PRJNA607233	SRX7738801
Ae17ORA153	Stanton	CA	USA	2017	33.8029	-117.993	94880430	8.5969	Lee et al., 2019	PRJNA607233	SRX7738795
Ae17ORA158	Anaheim	CA	USA	2017	33.8366	-117.914	95193543	8.8326	Lee et al., 2019	PRJNA607233	SRX7738797
Ae17ORA161	Mission Viejo	CA	USA	2017	33.6128	-117.656	100564150	9.0247	Lee et al., 2019	PRJNA607233	SRX7738808
Ae17ORA163	Mission Viejo	CA	USA	2017	33.6128	-117.656	95352471	8.5454	Lee et al., 2019	PRJNA607233	SRX7738809
Ae17ORA169	Garden Grove	CA	USA	2017	33.7789	-116.04	103946888	9.3983	Lee et al., 2019	PRJNA607233	SRX7738803
Ae17ORA170	Anaheim	CA	USA	2017	33.8366	-117.914	97927160	9.0127	Lee et al., 2019	PRJNA607233	SRX7738798
Ae17SBC002	Colton	CA	USA	2017	34.0739	-117.314	93221305	8.4871	Lee et al., 2019	PRJNA607233	SRX7738762
Ae17SBC033	Colton	CA	USA	2017	34.0739	-117.314	110643306	9.3977	Lee et al., 2019	PRJNA607233	SRX7738764
Ae17SBC036	Colton	CA	USA	2017	34.0739	-117.314	113454064	9.5965	Lee et al., 2019	PRJNA607233	SRX7738765
Ae17SDC004	Chula Vista	CA	USA	2017	32.6401	-117.084	94235579	8.772	Lee et al., 2019	PRJNA607233	SRX7738824
Ae17SDC013	Vista	CA	USA	2017	33.2	-117.243	106074722	9.2287	Lee et al., 2019	PRJNA607233	SRX7738822
Ae17SDC014	Vista	CA	USA	2017	33.2	-117.243	101975531	9.5849	Lee et al., 2019	PRJNA607233	SRX7738823
Ae17SGV001	Montery Park	CA	USA	2017	34.0625	-118.123	153340464	14.4296	Lee et al., 2019	PRJNA607233	SRX7738772
Ae17SGV002	Montery Park	CA	USA	2017	34.0625	-118.123	138415036	12.5255	Lee et al., 2019	PRJNA607233	SRX7738773
Ae17SGV011	Alhambra	CA	USA	2017	34.0953	-118.127	103380910	9.2565	Lee et al., 2019	PRJNA607233	SRX7738759
Ae17SGV016	Alhambra	CA	USA	2017	34.0953	-118.127	95628284	8.8587	Lee et al., 2019	PRJNA607233	SRX7738760
Ae17SGV077	Alhambra	CA	USA	2017	34.0953	-118.127	141906963	12.6237	Lee et al., 2019	PRJNA607233	SRX7738761
Ae17SGV078	Pomona	CA	USA	2017	34.0551	-117.75	138814911	12.1805	Lee et al., 2019	PRJNA607233	SRX7738767
Ae17SGV098	Pomona	CA	USA	2017	34.0551	-117.75	141024267	12.647	Lee et al., 2019	PRJNA607233	SRX7738768
Ae17TUE020	Tulare	CA	USA	2017	36.2077	-119.347	135904694	12.0846	Lee et al., 2019	PRJNA607233	SRX7738753
Ae17TUL011	Visalia	CA	USA	2017	36.3302	-119.292	105210822	9.5719	Lee et al., 2019	PRJNA607233	SRX7738746
Ae17TUL041	Visalia	CA	USA	2017	36.3302	-119.292	108836896	9.5857	Lee et al., 2019	PRJNA607233	SRX7738747
Ae17TUL076	Visalia	CA	USA	2017	36.3302	-119.292	100211545	8.7075	Lee et al., 2019	PRJNA607233	SRX7738748
Ae19CIH003	Citrus Heights	CA	USA	2019	38.7184	-121.283	108463044	9.4583	this study	PRJNA385349	SRR34712861
Ae19CIH004	Citrus Heights	CA	USA	2019	38.7184	-121.283	125761272	10.7612	this study	PRJNA385349	SRR34712860
Ae19CIH005	Citrus Heights	CA	USA	2019	38.7184	-121.283	114685977	9.7333	this study	PRJNA385349	SRR34712859
Ae19CIH008	Citrus Heights	CA	USA	2019	38.7184	-121.283	138327881	11.4026	this study	PRJNA385349	SRR34712858
Ae19CL001	Clovis2019	CA	USA	2019	36.8253	-119.703	124678087	10.8528	Lee et al., 2019	PRJNA607233	SRX20274373
Ae19CLOc004	Clovis2019	CA	USA	2019	36.8253	-119.703	125230868	11.0851	Lee et al., 2019	PRJNA607233	SRX20274374
Ae19CLOf003	Clovis2019	CA	USA	2019	36.8253	-119.703	117717747	10.2935	this study	PRJNA385349	SRR34712857
Ae19CLOg006	Clovis2019	CA	USA	2019	36.8253	-119.703	105294119	9.2225	this study	PRJNA385349	SRR34712856
Ae19CMAD19001	Clovis2019	CA	USA	2019	36.8253	-119.703	111431417	9.8321	Lee et al., 2019	PRJNA607233	SRX20274375
Ae19SAN001	Clovis2019	CA	USA	2019	36.8253	-119.703	105515265	9.3837	this study	PRJNA385349	SRR34712855
Ae19STO001	Stockton	CA	USA	2019	37.9777	-121.347	124821002	10.816	this study	PRJNA385349	SRR34712854
Ae19STO002	Stockton	CA	USA	2019	37.9777	-121.347	109531317	9.5925	this study	PRJNA385349	SRR34712852
Ae19STO003	Stockton	CA	USA	2019	37.9777	-121.347	106540265	9.2134	this study	PRJNA385349	SRR34712851
Ae19STO004	Stockton	CA	USA	2019	37.9777	-121.347	110907140	9.6503	this study	PRJNA385349	SRR34712850
Ae19STO005	Stockton	CA	USA	2019	37.9777	-121.347	116905243	10.1394	this study	PRJNA385349	SRR34712849
Ae19STO006	Stockton	CA	USA	2019	37.9777	-121.347	131056516	11.3106	this study	PRJNA385349	SRR34712848
Ae21BUT001	Chico	CA	USA	2021	39.7667	-121.857	120217872	10.6068	this study	PRJNA385349	SRR34712847
Ae21BUT002	Chico	CA	USA	2021	39.7667	-121.857	119010656	10.3881	this study	PRJNA385349	SRR34712846
Ae21BUT003	Chico	CA	USA	2021	39.7667	-121.857	121743925	10.7577	this study	PRJNA385349	SRR34712845
Ae21BUT004	Chico	CA	USA	2021	39.7667	-121.857	124647244	10.9633	this study	PRJNA385349	SRR34712844
Ae21BUT005	Chico	CA	USA	2021	39.7667	-121.857	109719740	9.7872	this study	PRJNA385349	SRR34712843
Ae21BUT006	Chico	CA	USA	2021	39.7667	-121.857	142878372	12.4889	this study	PRJNA385349	SRR34712841
Ae21SHA001	Buckeye	CA	USA	2021	40.6153	-122.386	117859255	10.3984	this study	PRJNA385349	SRR34712840
Ae21SHA011	Buckeye	CA	USA	2021	40.6245	-122.389	121964289	10.4595	this study	PRJNA385349	SRR34712839
Ae21SHA016	Buckeye	CA	USA	2021	40.6316	-122.402	112079785	9.844	this study	PRJNA385349	SRR34712838
Ae21SHA019	Buckeye	CA	USA	2021	40.621	-122.399	109513238	9.5556	this study	PRJNA385349	SRR34712837
Ae21SHA022	El Reno	CA	USA	2021	40.5516	-122.389	112282891	9.7485	this study	PRJNA385349	SRR34712836
Ae21SHA023	El Reno	CA	USA	2021	40.5516	-122.389	124078130	10.9334	this study	PRJNA385349	SRR34712835
Ae21SHA024	El Reno	CA	USA	2021	40.5516	-122.389	117865257	10.4267	this study	PRJNA385349	SRR34712834
Ae21SHA025	El Reno	CA	USA	2021	40.5516	-122.389	138247378	12.0451	this study	PRJNA385349	SRR34712833
Ae21SHA063	El Rio	CA	USA	2021	40.471	-122.313	115366446	10.1515	this study	PRJNA385349	SRR34712832
Ae21SHA064	El Rio	CA	USA	2021	40.471	-122.313	126249007	11.0283	this study	PRJNA385349	SRR34712830
Ae21SHA065	El Rio	CA	USA	2021	40.471	-122.313	120232785	10.4763	this study	PRJNA385349	SRR34712829
Ae21SHA066	El Rio	CA	USA	2021	40.471	-122.313	112811790	9.8396	this study	PRJNA385349	SRR34712828
Ae21SHA080	Enchanted	CA	USA	2021	40.5444	-122.406	111274325	9.7811	this study	PRJNA385349	SRR34712827
Ae21SHA081	Enchanted	CA	USA	2021	40.5444	-122.406	108672703	9.5047	this study	PRJNA385349	SRR34712826
Ae21SHA082	Enchanted	CA	USA	2021	40.5444	-122.406	114249436	9.8928	this study	PRJNA385349	SRR34712825
Ae21YUB001	Yuba	CA	USA	2021	39.1507	-121.675	146585276	12.5964	this study	PRJNA385349	SRR34712824
Ae21YUB002	Yuba	CA	USA	2021	39.1442	-121.668	138025790	11.7306	this study	PRJNA385349	SRR34712823
Ae21YUB005	Yuba	CA	USA	2021	39.0908	-121.612	112531471	9.8934	this study	PRJNA385349	SRR34712822
