# Supplementary material for: Genetics of range expansion and admixture of Aedes aegypti populations in California
Source: BMC Genomics. 2025 Dec 19;26:1135. doi: 10.1186/s12864-025-12443-7 (PMC12752053; doi:10.1186/s12864-025-12443-7)
Supplement: Supplementary file 8 — Supplementary Table 2. [file 12864_2025_12443_MOESM8_ESM.xlsx]

## Sheet: Supplementary Table FST
Supplementary Table 2. Pairwise Fst
	Sacramento	Winters	GC3	GC1	GC2	Central	CitrusHeights	Stockton	Chico	Shasta	Yuba
Sacramento		0.15266	0.146978	0.0819525	0.12949	0.124883	0.213269	0.182681	0.177327	0.116614	0.11019
Winters	0.15266		0.109024	0.0739368	0.112437	0.0933211	0.187416	0.150468	0.15164	0.10306	0.111693
GC3	0.146978	0.109024		0.0566542	0.0564041	0.0221737	0.119677	0.0540319	0.113331	0.0754087	0.0851549
GC1	0.0819525	0.0739368	0.0566542		0.0462297	0.0358398	0.130536	0.0949049	0.0814948	0.0281024	0.0291202
GC2	0.12949	0.112437	0.0564041	0.0462297		0.0117735	0.100266	0.0893345	0.118491	0.0686054	0.0744853
Central	0.124883	0.0933211	0.0221737	0.0358398	0.0117735		0.0974722	0.0543563	0.100853	0.0595256	0.0646719
CitrusHeights	0.213269	0.187416	0.119677	0.130536	0.100266	0.0974722		0.163527	0.191592	0.152818	0.155803
Stockton	0.182681	0.150468	0.0540319	0.0949049	0.0893345	0.0543563	0.163527		0.146576	0.111679	0.123757
Chico	0.177327	0.15164	0.113331	0.0814948	0.118491	0.100853	0.191592	0.146576		0.101918	0.11446
Shasta	0.116614	0.10306	0.0754087	0.0281024	0.0686054	0.0595256	0.152818	0.111679	0.101918		0.0573141
Yuba	0.11019	0.111693	0.0851549	0.0291202	0.0744853	0.0646719	0.155803	0.123757	0.11446	0.0573141
