# Supplementary material for: Genetics of range expansion and admixture of Aedes aegypti populations in California
Source: BMC Genomics. 2025 Dec 19;26:1135. doi: 10.1186/s12864-025-12443-7 (PMC12752053; doi:10.1186/s12864-025-12443-7)
Supplement: Supplementary file 9 — Supplementary Table 3. [file 12864_2025_12443_MOESM9_ESM.xlsx]

## Sheet: Sheet1
Supplementary Table 2. Pairwise Fst without MAF threshold
	Sacramento	Winters	GC3	GC1	GC2	Central	CitrusHeights	Stockton	Chico	Shasta	Yuba
Sacramento		0.1826	0.1947	0.1097	0.1684	0.1547	0.209	0.2368	0.2142	0.1438	0.2803
Winters	0.1826		0.1707	0.1001	0.1651	0.1452	0.2155	0.2133	0.1849	0.1516	0.2856
GC3	0.1947	0.1707		0.085	0.0796	0.0525	0.0902	0.1117	0.1521	0.1066	0.2421
GC1	0.1097	0.1001	0.085		0.0627	0.0442	0.1115	0.1256	0.0949	0.0363	0.1533
GC2	0.1684	0.1651	0.0796	0.0627		0.0054	0.0834	0.1108	0.1524	0.0947	0.2228
Central	0.1547	0.1452	0.0525	0.0442	0.0054		0.0795	0.0872	0.131	0.0788	0.2105
CitrusHeights	0.209	0.2155	0.0902	0.1115	0.0834	0.0795		0.0875	0.1703	0.1291	0.2664
Stockton	0.2368	0.2133	0.1117	0.1256	0.1108	0.0872	0.0875		0.185	0.1549	0.3006
Chico	0.2142	0.1849	0.1521	0.0949	0.1524	0.131	0.1703	0.185		0.1065	0.2635
Shasta	0.1438	0.1516	0.1066	0.0363	0.0947	0.0788	0.1291	0.1549	0.1065		0.1951
Yuba	0.2803	0.2856	0.2421	0.1533	0.2228	0.2105	0.2664	0.3006	0.2635	0.1951
