# Supplementary material for: Genetics of range expansion and admixture of Aedes aegypti populations in California
Source: BMC Genomics. 2025 Dec 19;26:1135. doi: 10.1186/s12864-025-12443-7 (PMC12752053; doi:10.1186/s12864-025-12443-7)
Supplement: Supplementary file 10 — Supplementary Table 4. [file 12864_2025_12443_MOESM10_ESM.xlsx]

## Sheet: Sheet1
Supplementary Table 4. Position and Fst values for ancestry informative markers (AIMs) between GC2 and GC3.
Chromosome	Position	Fst (GC2 vs. GC3)
1	73742	0.954874
1	750036	0.956765
1	2363945	0.94928
1	29915772	0.955934
1	115768772	1
1	120576507	0.954013
1	269350949	0.95497
2	40709507	0.951591
2	88858088	0.948834
2	88862873	0.951163
2	88867311	0.9537
2	88868610	0.954013
2	103821092	0.951917
2	103825817	0.951163
2	103835040	0.955934
2	103878385	0.951163
2	103879475	0.94928
2	103882546	0.946736
2	103887513	0.946736
2	103888861	0.955934
2	138510440	0.951917
2	139131636	0.95476
2	139306548	1
2	139307882	1
2	139332143	0.952174
2	142933125	0.955934
2	142935195	0.955934
2	149884518	1
2	149886698	1
2	149906000	1
2	149943035	1
2	150211241	0.956172
2	150237615	0.957929
2	150242326	1
2	150259524	1
2	150264124	0.954013
2	150521304	0.95426
2	150526917	0.951591
2	150528199	0.9537
2	150535151	0.956859
2	153655185	0.954013
2	153663215	0.952174
2	153679465	0.957929
2	153702441	0.952808
2	154175724	1
2	154187276	0.951163
2	154243168	0.951917
2	154245311	1
2	154247177	1
2	156184286	0.951163
2	156187192	0.9537
2	156271423	0.954013
2	156300308	0.957929
2	163326539	0.94928
2	166115943	0.951917
2	172532018	0.955934
2	201641634	0.955934
2	239481066	0.95426
2	239486949	0.956172
2	240987298	0.956172
2	252271708	0.951591
2	252284959	0.95426
2	317399083	0.952174
2	317403634	0.957929
2	318740871	0.955934
2	318969560	0.95426
2	343241780	1
2	355087683	0.948834
2	377174013	0.946736
2	378006154	0.950277
2	397163766	1
2	399875742	1
2	408163601	0.94709
2	408166037	0.954013
2	426832789	0.948227
2	429263111	0.94928
2	429568873	0.948227
2	429570492	1
2	430061452	0.945636
2	430137449	1
2	430207255	0.951163
2	430991828	0.951163
2	442347036	0.956172
2	442351634	0.957929
2	447102797	0.946271
2	447116765	0.957929
3	58589057	0.947591
3	79549419	0.951163
3	79585159	0.9537
3	79593013	1
3	79602843	1
3	79853018	0.954013
3	92327591	0.949887
3	97270831	0.955934
3	100852134	1
3	211833555	0.947921
3	213820765	0.952808
3	214083055	0.954874
3	214091058	0.951917
3	214735449	0.95426
3	214754200	0.952906
3	214759631	0.950541
3	214764990	0.950422
3	215833602	0.95497
3	215835221	0.952808
3	221835220	1
3	251285767	0.95426
3	296090049	0.951163
3	297984905	0.956765
3	297986632	0.958594
3	297989109	0.95476
3	298005256	0.952808
3	298006845	0.952808
3	298017005	0.956859
3	298031798	0.95476
3	298038381	0.956859
3	298047168	0.956765
3	298050033	0.956765
3	298052285	0.956859
3	298057538	0.958594
3	298766002	0.957929
3	298783220	0.955934
3	298789993	0.951163
3	298808197	0.948834
3	298837457	0.95497
3	298976748	0.946736
3	298980056	0.9537
3	299068303	0.957929
3	299094116	0.951917
3	299096173	0.957929
3	299097304	0.957929
3	299100219	0.956172
3	299101745	0.957929
3	300338003	0.948227
3	300405118	0.945636
3	300502994	0.945636
3	300504368	0.951163
3	300534656	0.948227
3	300780075	0.9537
3	300810223	0.948227
3	300837919	0.951163
3	300840629	0.948227
3	300852665	0.948227
3	300859506	0.951591
3	300912351	0.954013
3	300946728	1
3	300947964	0.955934
3	300952772	0.955934
3	302615745	0.957929
3	386049603	0.956765
